# Supplementary material for: Glucose Starvation or Pyruvate Dehydrogenase Activation Induce a Broad, ERK5-Mediated, Metabolic Remodeling Leading to Fatty Acid Oxidation
Source: Cells. 2022 Apr 20;11(9):1392. doi: 10.3390/cells11091392 (PMC9104157; doi:10.3390/cells11091392)
Supplement: Supplementary file 1 [file cells-11-01392-s001.zip]

Archive with 1 entries (1 files):
- cells-1663494-supplementary.pdf
